# Supplementary material for: Never-germinating Arabidopsis seeds with LbCas12a-induced mutations in 6 clade A type 2C protein phosphatase genes
Source: Plant Physiol. 2025 Jul 17;198(3):kiaf315. doi: 10.1093/plphys/kiaf315 (PMC12301882; doi:10.1093/plphys/kiaf315)
Supplement: kiaf315_Supplementary_Data [file kiaf315_supplementary_data.zip]

Archive with 3 entries (3 files):
- Xin et al. 2025 PP R2 Supplementary Data.pdf
- Xin et al. 2025 PP R2 Supplementary Sequences.pdf
- Xin et al. 2025 PP R2 Supplementary Tables.xlsx
